# Supplementary material for: Dropout Rate of Participants in Randomized Controlled Trials Using Different Exercise-Based Interventions in Patients with Migraine. A Systematic Review with Meta-Analysis
Source: Healthcare (Basel). 2025 May 5;13(9):1061. doi: 10.3390/healthcare13091061 (PMC12071463; doi:10.3390/healthcare13091061)
Supplement: Supplementary file 1 [file healthcare-13-01061-s001.zip]

Archive with 17 entries (17 files):
- 1 REFERENCE AND DESCRIPTION OF SUPPLEMENTARY MATERIALS.pdf
- PRISMA_2020_checklist Supplementary material.pdf
- Supplementary file 15 GRADE.pdf
- Supplementary Material 1 Search strategy.pdf
- Supplementary Material 2 List of excluded studies.pdf
- Supplementary material 3_prop_MA__ALL_previous_sensititiv.pdf
- Supplementary material 4_prop_MA_EXP_previous_sensit.pdf
- Supplementary material 5_prop_MA_CONTR_previous_sensit.pdf
- Supplementary material 6_OR_MA_previous_sensiti.pdf
- Supplementary Material 7 influence_graph.pdf
- Supplementary Material 8 l abbe.pdf
- Supplementary Material 9 leave_one_out.pdf
- Supplementary Material 10 Baujat.pdf
- Supplementary Material 11 Funnel plot.pdf
- Supplementary Material 12 MA_subgroup_migraine.pdf
- Supplementary Material 13 MA_subgroup_exercise.pdf
- Supplementary Material 14 MA_subgroup_control.pdf
